# Supplementary material for: A Dietary Oxysterol, 7-Ketocholesterol, Exacerbates Imiquimod-Induced Psoriasis-like Dermatitis in Steatohepatitic Mice
Source: Int J Mol Sci. 2022 Dec 13;23(24):15855. doi: 10.3390/ijms232415855 (PMC9785382; doi:10.3390/ijms232415855)
Supplement: Supplementary file 1 [file ijms-23-15855-s001.zip]

Archive with 1 entries (1 files):
- ijms-1966383-supplementary.pdf
